# Supplementary material for: Physical Activity of University Students During COVID-19 Restrictions: Evidence from Poland
Source: Int J Environ Res Public Health. 2026 Jun 20;23(6):820. doi: 10.3390/ijerph23060820 (PMC13300500; doi:10.3390/ijerph23060820)
Supplement: Supplementary file 1 [file ijerph-23-00820-s001.zip]

Archive with 1 entries (1 files):
- ijerph-4237157-supplementary.pdf
